# Supplementary material for: Co-Expression of FOXP3FL and FOXP3Δ2 Isoforms Is Required for Optimal Treg-Like Cell Phenotypes and Suppressive Function
Source: Front Immunol. 2021 Oct 19;12:752394. doi: 10.3389/fimmu.2021.752394 (PMC8560788; doi:10.3389/fimmu.2021.752394)
Supplement: Supplementary file 7 [file DataSheet_1.xlsx]

## Sheet: Supplementary Table 1
Supplementary table 1 List of FACS antibodies
	Clone	Fluorophores	Provider
CD4	RPA-T4	APC-Cy7	Biolegend
FOXP3	259D	Alexa Flour 488	Biolegend
FOXP3	259D	Alexa Flour 647	BD Biosciences
CD25	2A3	BV605	BD Biosciences
CD127	A01D4	BV421	Biolegend
NGFR	ME20.4	PE-Cy7	Biolegend
NGFR	ME20.4	APC	Biolegend
EGFR	AY13	PE	Biolegend
LAP	TW4-2FB	PerCP-Cy5.5	Biolegend
GARP	7B11	PE-Cy7	Biolegend
GFP	FM246G	PE	Biolegend

## Sheet: Supplementary Table 2
Supplementary table 2 List of WB antibodies
	Clone	Species	Concentration	Provider
Primary Antibody
FOXP3	D25-D4	Rabbit	1:1000	Cell Signaling Technologies
Beta-actin	13E5	Rabbit	1:1000	Cell Signaling Technologies
Secondary Antibody
Anti-Rabbit IgG antibody		Goat	1:10000	Cell Signaling Technologies
